# Supplementary material for: Sex-Biased Associations of Circulating Ferroptosis Inhibitors with Reduced Lipid Peroxidation and Better Neurocognitive Performance in People with HIV
Source: Antioxidants (Basel). 2024 Aug 28;13(9):1042. doi: 10.3390/antiox13091042 (PMC11429126; doi:10.3390/antiox13091042)
Supplement: Supplementary file 1 [file antioxidants-13-01042-s001.zip]

Archive with 1 entries (1 files):
- antioxidants-3148930-supplementary.pdf
